# Supplementary material for: Genomic Signature of Oral Squamous Cell Carcinomas from Non-Smoking Non-Drinking Patients
Source: Cancers (Basel). 2021 Mar 1;13(5):1029. doi: 10.3390/cancers13051029 (PMC7957667; doi:10.3390/cancers13051029)
Supplement: Supplementary file 1 [file cancers-13-01029-s001.zip]

Archive with 2 entries (2 files):
- cancers-1113763 Supplementary_Figures_Tables .docx
- Supplementary_Data.xlsx
